# Supplementary material for: Brain aging is faithfully modelled in organotypic brain slices and accelerated by prions
Source: Commun Biol. 2022 Jun 8;5:557. doi: 10.1038/s42003-022-03496-5 (PMC9177860; doi:10.1038/s42003-022-03496-5)
Supplement: Supplementary file 7 — Supplementary Data 5 [file 42003_2022_3496_MOESM7_ESM.xlsx]

## Sheet: Fig.2a
	Day12	Day56_DMSO	Day56_Rapa
p16(Cdkn2a)	0.792892	8.53194	1.16245
	1.32943	11.0834	1.39685
	0.948679	10.907	1.32921
	Day12	Day56_DMSO	Day56_Rapa
Mmp3	1.04777	31.0441	1.14511
	1.09038	27.89	1.9068
	0.875298	20.7441	2.14346
	Day12	Day56_DMSO	Day56_Rapa
Icam1	0.868555	1.90738	1.05452
	0.988516	1.60252	0.980888
	1.16471	1.37006	0.714922
	Day12	Day56_DMSO	Day56_Rapa
Il1b	0.798432	6.69604	1.46929
	1.23348	4.28893	1.54397
	1.01538	6.06344	1.05002
	Day12	Day56_DMSO	Day56_Rapa
Ccl5	0.890076	2.96219	2.08012
	0.980099	4.66755	1.19306
	1.14631	3.61167	1.42767
	Day12	Day56_DMSO	Day56_Rapa
Cxcl13	0.770076	10.3425	2.66948
	1.72181	26.7245	3.01414
	0.75419	16.3548	4.90645
	Day12	Day56_DMSO	Day56_Rapa
Fas	0.933825	3.00751	1.93501
	1.03347	2.90266	1.75268
	1.03618	2.89633	1.81144
	Day12	Day56_DMSO	Day56_Rapa
Plat	0.867628	2.65273	2.42389
	1.02327	2.70873	2.14296
	1.12635	2.83404	1.97974

## Sheet: Fig.2b
	Day12	Day56_DMSO	Day56_Rapa
Vdr	0.757849	1.61884	1.159
	1.20776	1.75322	0.825612
	1.09254	1.69359	0.715253
	Day12	Day56_DMSO	Day56_Rapa
Itgb4	0.991716	5.96333	2.27142
	1.18445	5.85922	2.00094
	0.851326	4.96621	1.51277
	Day12	Day56_DMSO	Day56_Rapa
Scn7a	0.784838	3.86808	2.58337
	1.25034	3.52502	2.52565
	1.01904	3.25245	2.10652
	Day12	Day56_DMSO	Day56_Rapa
Ifitm3	0.913011	4.15842	2.97346
	1.15106	5.31912	2.97185
	0.951537	4.68505	3.15747
	Day12	Day56_DMSO	Day56_Rapa
Ifit27I2a	1.09901	8.10583	1.52261
	1.70617	16.6565	0.880701
	0.533306	18.6567	2.07443
	Day12	Day56_DMSO	Day56_Rapa
Dhx32	0.953137	1.33207	1.11414
	1.09533	1.27476	0.944082
	0.957859	1.28205	1.06526
	Day12	Day56_DMSO	Day56_Rapa
Cntf	0.921464	2.17498	1.27368
	1.03742	2.20993	1.02527
	1.04608	1.87644	1.01256
	Day12	Day56_DMSO	Day56_Rapa
Pdk4	0.947608	2.82038	2.41793
	1.09445	2.67895	2.35549
	0.964217	2.81702	2.14127

## Sheet: Fig.2c
	Day12	Day56_DMSO	Day56_Rapa
Trib2	1.02177	0.404377	0.900756
	1.00837	0.377463	0.777831
	0.970572	0.363397	0.734552
	Day12	Day56_DMSO	Day56_Rapa
Sox11	1.08949	0.312399	0.528963
	1.0016	0.265264	0.44465
	0.916397	0.29739	0.430411
	Day12	Day56_DMSO	Day56_Rapa
Inpp5e	1.00156	0.692848	0.887314
	1.00923	0.6084	0.774546
	0.989311	0.723865	0.788784
	Day12	Day56_DMSO	Day56_Rapa
Igsf3	0.890114	0.216647	0.46138
	1.05903	0.174293	0.353731
	1.06083	0.180745	0.341272
	Day12	Day56_DMSO	Day56_Rapa
Cxcl5	0.827974	0.099327	0.200752
	1.1025	0.044637	0.213293
	1.09548	0.019728	0.206371
	Day12	Day56_DMSO	Day56_Rapa
Rims4	1.03405	0.279558	0.378631
	1.08692	0.223465	0.285853
	0.889735	0.245255	0.306439
	Day12	Day56_DMSO	Day56_Rapa
Mybpc3	1.03179	0.051187	0.101773
	0.973516	0.079811	0.083678
	0.995556	0.054891	0.079911
	Day12	Day56_DMSO	Day56_Rapa
Socs2	0.892027	0.155211	0.177022
	1.11258	0.132844	0.135786
	1.0076	0.1425	0.133745

## Sheet: Fig.3c
days	Ctrl			Prion
12	12.3654	12.5195		11.3837	13.0352
28	28.0563	28.7917	28.3365	31.8428	31.7309	29.3973
42	41.9078	41.9945	41.2226	48.6288	49.2232	52.1357
56	55.5683	55.2848	55.9527	67.4968	71.7849	66.489

## Sheet: Fig.4b
Untreated	FabPOM2
0.978197	0.195251
1.25236	0.190268
0.917179	0.161918
0.962563	0.199678
0.889704	0.184481

## Sheet: Fig.4e
days	Ctrl_FabPOM2			Prion_FabPOM2
12	15.5604	6.5694	16.0593	8.86994	11.3722	14.069
56	57.5701	66.0341	57.5692	56.447	63.0365	59.0851

## Sheet: Fig.4i
group	Untreated															FabPOM2
Ctrl	28.37	42.4	20.34	27.43	26.59	27.89	34.59	19.02	20.65	26.47	24.46	12.05	24.59	22.1	40.04	20.66	25.19	28.13	25.01	25.97	32.58	23.46	27.29	17.62	26.97	23.02	25.23	10.75	19.43	36.98	32.88
Prion	6	6.61	5.2	8.67	22.01	18.89	16.96	12.27	8.46	15.31	21.95	10.72	11.13	9.8	11.26	16.73	14.07	24.21	28.26	28.2	27.31	17.79	16.13	25.03	20.78	17.1	33.12	28.03	18.22	30.29	20.17	28.18	29.06

## Sheet: Fig.4k
Synaptophysin	group	Untreated					FabPOM2
	Ctrl	1.05247	0.947534	1.18031	0.819693		1.03335	0.927129	1.108	1.03464
	Prion	0.333965	0.362751	0.542333	0.328138	0.530325	0.879758	1.05012	1.04803	0.959999	1.23391
NeuN		Untreated					FabPOM2
	Ctrl	0.97053	1.02947	1.02152	0.978483		1.04652	1.16788	0.724068	0.937085
	Prion	0.722683	0.611548	0.77679	0.702756	0.660595	0.960208	1.02245	0.860399	0.963006	0.936161
